# Supplementary material for: High-resolution analysis of baculovirus-induced host manipulation in the domestic silkworm, Bombyx mori
Source: Parasitology. 2020 Oct 15;148(1):105–9. doi: 10.1017/S0031182020001924 (PMC7808863; doi:10.1017/S0031182020001924)
Supplement: Supplementary file 1 [file S0031182020001924sup.zip]

Archive with 4 entries (4 files):
- S0031182020001924sup001.avi
- S0031182020001924sup002.eps
- S0031182020001924sup003.eps
- S0031182020001924sup004.eps
